# Supplementary material for: Capecitabine-Induced Ileitis during Neoadjuvant Pelvic Radio-Chemotherapy for Locally Advanced Rectal Cancer: A Case Report with Literature Review
Source: Curr Oncol. 2023 Oct 10;30(10):9063–77. doi: 10.3390/curroncol30100655 (PMC10605187; doi:10.3390/curroncol30100655)
Supplement: Supplementary file 1 [file curroncol-30-00655-s001.zip]

Archive with 1 entries (1 files):
- curroncol-2656283-supplementary.pdf
